# Supplementary material for: Spiro-Twisted Benzoxazine Derivatives Bearing Nitrile Group for All-Solid-State Polymer Electrolytes in Lithium Batteries
Source: Polymers (Basel). 2022 Jul 14;14(14):2869. doi: 10.3390/polym14142869 (PMC9317537; doi:10.3390/polym14142869)
Supplement: Supplementary file 1 [file polymers-14-02869-s001.zip]

Archive with 1 entries (1 files):
- polymers-1771302-supplementary.pdf
